# Supplementary material for: The extracellular proteome of Rhizobium etli CE3 in exponential and stationary growth phase
Source: Proteome Sci. 2010 Oct 14;8:51. doi: 10.1186/1477-5956-8-51 (PMC2964644; doi:10.1186/1477-5956-8-51)
Supplement: Additional file 1 — Proteins secreted in exponential phase of growth in R. etli. description of all identified proteins in exponential growth phase in R. etli. In this table, we show the description of the proteins identified the score, the number of peptides, the molecular weight and isoelectric point. [file 1477-5956-8-51-S1.XLSX]

## Sheet: prote_secretadas_6h_final
Additional file 1: Proteins secreted in exponential phase of growth in R. etli
ID (NCBI)	ID data Base R. etli	Protein	Description	COG	simbol COG	# Peptides unique	protein score	Mass	PI	SP
gi|86359470	RHE_CH03889	SucD	Succinyl-CoA synthetase alpha subunit protein	COG0074	[C]	2	56	31290	6.85	No
gi|86283553	RHE_CH03870	AtpD	H(+)-transporting ATP synthase protein, beta subunit	COG0055	[C]	6	92	50506	4.87	No
gi|86283574	RHE_CH03891	Mdh	Malate dehydrogenase protein	COG0039	[C]	3	96	33850	5.53	Yes
gi|86283570	RHE_CH03887	SucB	Dihydrolipoamide succinyltransferase subunit of 2-oxoglutarate dehydrogenase complex protein	COG0508	[C]	5	69	43265	5.71	No
gi|86355705	RHE_CH00037	PckA	Phosphoenolpyruvate carboxykinase protein	COG1866	[C]	4	119	57925	5.65	No
gi|86283552	RHE_CH03869	AtpC	ATP synthase protein, epsilon subunit	COG0355	[C]	2	43	15097	5.21	No
gi|86283565	RHE_CH03882	LpdAch2	Dihydrolipoamide dehydrogenase protein	COG1249	[C]	3	92	48814	5.89	No
gi|86359454	RHE_CH03873	AtpH	H(+)-transporting ATP synthase protein, delta subunit	COG0712	[C]	2	78	25223	9.01	No
gi|86284219	RHE_PC00072	BkdB	Dihydrolipoamide S-acetyltransferase protein	COG0508	[C]	2	35	44034	5.74	No
gi|86281649	RHE_CH01926	GltA	Citrate synthase protein	COG0372	[C]	3	130	48435	5.93	No
gi|86359376	RHE_CH03793	EtfAch	Electron-transport flavoprotein, alpha-subunit	COG2025	[C]	2	64	31528	4.90	No
gi|86357079	RHE_CH01441		Putative oxidoreductase protein	COG0667	[C]	3	78	38711	6.20	No
gi|86280482	RHE_CH00731	IolA	Methylmalonate-semialdehyde dehydrogenase (acylating) protein	COG1012	[C]	10	34	53836	5.93	No
gi|86357554	RHE_CH01933	PdhA1	Pyruvate dehydrogenase alpha subunit protein	COG1071	[C]	2	60	38072	6.57	No
gi|21492671	RHE_PF00510	AzuPf	Pseudoazurin blue-copper protein	COG3794	[C]	2	52	15686	9.07	Yes
gi|86281658	RHE_CH01935	PdhB	Pihydrolipoamide acetyltransferase protein	COG0508	[C]	6	43	46051	6.05	No
gi|86283555	RHE_CH03872	AtpA	H(+)-transporting ATP synthase protein, alpha subunit	COG0056	[C]	4	38	54779	6.22	No
gi|86359468	RHE_CH03887	SucB	Dihydrolipoamide succinyltransferase subunit of 2-oxoglutarate dehydrogenase complex protein	COG0508	[C]	6	69	43265	5.71	No
gi|86283578	RHE_CH03895	SdhA	Succinate dehydrogenase, flavoprotein subunit protein	COG1053	[C]	2	76	67579	5.83	No
gi|86359878	RHE_PA00180	RepAa1	Plasmid partitioning protein RepAa1	COG1192	[D]	2	27	44370	5.31	No
gi|86357146	RHE_CH01508	GlyA	Serine hydroxymethyltransferase 1 protein	COG0112	[E]	2	31	46740	6.29	No
gi|86284461	RHE_PE00081	HutHe2	Histidine ammonia-lyase protein	COG2986	[E]	2	30	51360	5.81	No
gi|86282796	RHE_CH03093	BraC1	Amino acid ABC transporter, substrate-binding protein	COG0683	[E]	2	82	37608	4.99	Yes
gi|86282771	RHE_CH03067	LeuA2	2-isopropylmalate synthase protein	COG0119	[E]	3	56	63749	5.29	No
gi|86280278	RHE_CH00522	MetZ	O-succinylhomoserine (thiol)-lyase protein	COG0626	[E]	4	32	42927	6.04	No
gi|86283021	RHE_CH03321	BraC2	Amino acid ABC transporter, substrate-binding protein	COG0683	[E]	2	40	38935	4.96	Yes
gi|86280487	RHE_CH00736	DppAch1	Dipeptide ABC transporter, substrate-binding protein	COG0747	[E]	2	38	58652	5.12	No
gi|86283780	RHE_CH04100	Asd	Aspartate-B-semialdehyde dehydrogenase protein	COG0136	[E]	5	118	37912	5.63	No
gi|86281958	RHE_CH02241	GcvT	Aminomethyltransferase protein	COG0404	[E]	2	50	38429	5.44	No
gi|86282086	RHE_CH02369	AroG	Phospho-2-dehydro-3-deoxyheptonate aldolase protein, Phe-sensitive	COG0722	[E]	2	38	38445	5.83	No
gi|86282670	RHE_CH02966	CarB	Carbamoyl-phosphate synthase large chain	COG0458	[E]	3	33	126465	5.16	No
gi|86282451	RHE_CH02744	IlvC	Ketol-acid reductoisomerase protein	COG0059	[E]	3	43	17672	5.74	No
gi|86280875	RHE_CH01131	CysD	Sulfate adenylyltransferase subunit 2 protein	COG0175	[E]	4	45	36488	6.23	No
gi|86283103	RHE_CH03409	PurC2	phosphoribosylaminoimidazole-succinocarboxamide synthase protein	COG0152	[F]	4	28	35884	5.24	No
gi|86281638	RHE_CH01915	PyrH	Uridylate kinase protein	COG0528	[F]	2	41	25209	5.95	No
gi|86283189	RHE_CH03496	Gap	Glyceraldehyde 3-phosphate dehydrogenase protein	COG0057	[G]	14	140	36016	6.87	No
gi|86282868	RHE_CH03165	ChvE	Xylose ABC transporter, substrate-binding protein	COG4213	[G]	6	86	37677	4.77	Yes
gi|86283678	RHE_CH03997	NdvB	Beta-1,2-glucan production associated transmembrane protein	COG3459	[G]	18	41	315878	5.89	No
gi|86283188	RHE_CH03495	Tkt	Transketolase protein	COG0021	[G]	4	39	70055	6.07	No
gi|86280449	RHE_CH00696	AglE	Alpha-glucoside ABC transporter, substrate-binding protein	COG1653	[G]	3	115	49195	4.91	No
gi|86283340	RHE_CH03648	XylA	Xylose isomerase protein	COG2115	[G]	2	41	49170	5.48	No
gi|86279931	RHE_CH00169	GpmA	Phosphoglycerate mutase protein	COG0588	[G]	2	102	23192	5.75	No
gi|86283289	RHE_CH03597	Pgm	Phosphoglucomutase protein	COG0033	[G]	2	62	58803	5.19	No
gi|86280223	RHE_CH00465	FrcB	Fructose ABC transporter, substrate-binding protein	COG1879	[G]	2	37	35410	5.22	Yes
gi|86281654	RHE_CH01931	Eno	2-phosphoglycerate dehydratase (enolase) protein	COG0148	[G]	5	53	44868	4.75	No
gi|86283193	RHE_CH03500	FbaB	Fructose-bisphosphate aldolase protein	COG3588	[G]	5	114	37064	5.86	No
gi|86285040	RHE_PF00207	ThuK	Trehalosemaltose ABC transporter, ATP-binding protein	COG3839	[G]	2	89	37762	6.84	No
gi|86283189	RHE_CH03496	Gap	Glyceraldehyde 3-phosphate dehydrogenase protein	COG0057	[G]	15	140	36016	6.87	No
gi|86283670	RHE_CH03989		Probable sugar ABC transporter, ATP-binding protein	COG1129	[G]	3	34	56994	5.60	No
gi|86280166	RHE_CH00407	PtsNch	Protein-N(pi)-phosphohistidine-sugar phosphotransferase protein (enzyme II of thephosphotransferase	COG1762	[G]	2	48	16656	5.52	No
gi|86279943	RHE_CH00181	PncB	Nicotinate phosphoribosyltransferase protein	COG1488	[H]	4	40	49598	6.23	No
gi|86280129	RHE_CH00370	MetK	S-adenosylmethionine synthetase protein	COG0192	[H]	3	107	45138	8.37	No
gi|86282779	RHE_CH03075	TrpE	Anthranilate synthase includes: glutamine amidotransferase	COG0147	[H]	5	43	80939	5.74	No
gi|86281271	RHE_CH01531	PlsX	Fatty acid/phospholipid synthesis protein	COG0416	[I]	2	56	36570	5.33	No
gi|86283513	RHE_CH03828	AccA	Acetyl-CoA carboxylase carboxyl transferase, alpha subunit protein	COG0825	[I]	2	75	34619	6.14	No
gi|86281309	RHE_CH01570	RpsI	30S ribosomal protein S9	COG0103	[J]	2	54	16657	10.90	No
gi|86280116	RHE_CH00357	RpsT	30S ribosomal protein S20	COG0268	[J]	2	49	9811	11.87	No
gi|86283644	RHE_CH03962	RplS	50S ribosomal protein L19	COG0335	[J]	5	42	19291	9.21	No
gi|86283349	RHE_CH03657	LysS	Lysyl-tRNA synthetase protein	COG1190	[J]	3	33	56874	5.38	No
gi|86281415	RHE_CH01683	RpmC	50S ribosomal protein L29	COG0255	[J]	4	54	7522	10.23	No
gi|86281424	RHE_CH01692	RpsE	30S ribosomal protein S5	COG0098	[J]	2	49	20682	10.62	No
gi|86281402	RHE_CH01670	RpsL	30S ribosomal protein S12	COG0048	[J]	2	53	14064	11.58	No
gi|86281416	RHE_CH01684	RpsQ	30S ribosomal protein S17	COG0186	[J]	9	82	9140	9.94	No
gi|86281411	RHE_CH01679	RpsS	30S ribosomal protein S19	COG0185	[J]	2	50	10393	10.17	No
gi|86281403	RHE_CH01671	RpsG	30S ribosomal protein S7	COG0049	[J]	3	49	17672	10.15	No
gi|86281637	RHE_CH01914	Tsf	Translation elongation factor Ts protein	COG0264	[J]	8	41	32238	5.07	No
gi|86283743	RHE_CH04063	RpmA	50S ribosomal protein L27	COG0211	[J]	2	37	9459	10.34	No
gi|86281422	RHE_CH01690	RplF	50S ribosomal protein L6	COG0097	[J]	3	99	19311	9.77	No
gi|86281413	RHE_CH01681	RpsC	30S ribosomal protein S3	COG0092	[J]	2	40	27780	9.87	No
gi|86281409	RHE_CH01677	RplW	50S ribosomal protein L23	COG0089	[J]	2	76	10537	9.93	No
gi|86282729	RHE_CH03025	RplY	50S ribosomal protein L25	COG1825	[J]	5	61	25353	6.40	No
gi|86281310	RHE_CH01571	RplM	50S ribosomal protein L13	COG0102	[J]	3	71	17275	10.33	No
gi|86281636	RHE_CH01913	RpsB	30S ribosomal protein S2	COG0052	[J]	11	109	28343	6.14	No
gi|86281406	RHE_CH01674	RpsJ	30S ribosomal protein S10	COG0051	[J]	2	43	11563	10.19	No
gi|86281177	RHE_CH01437	RplI	50S ribosomal protein L9	COG0359	[J]	4	43	21057	4.82	No
gi|86283796	RHE_CH04116	LeuS	Leucyl-tRNA synthetase protein	COG0495	[J]	2	69	98565	5.32	No
gi|86281556	RHE_CH01826	SerS	Seryl-tRNA synthetase	COG0172	[J]	2	36	47892	5.67	No
gi|86281636	RHE_CH01913	RpsB	30S ribosomal protein S2	COG0052	[J]	9	48	28343	6.14	No
gi|86281407	RHE_CH01675	RplC	50S ribosomal protein L3	COG0087	[J]	13	68	22566	10.08	No
gi|86279878	RHE_CH00116	InfB	Translation initiation factor IF-2 protein	COG0532	[J]	5	83	99188	7.75	No
gi|86281421	RHE_CH01689	RpsH	30S ribosomal protein S8	COG0096	[J]	2	46	14407	9.86	No
gi|86281395	RHE_CH01663	RplK	50S ribosomal protein L11	COG0080	[J]	2	67	15166	9.71	No
gi|86283501	RHE_CH03816	RpmB	50S ribosomal protein L28	COG0227	[J]	2	62	10968	11.15	No
gi|86281391	RHE_CH01658	TufB	Elongation factor EF-Tu protein	COG0050	[J]	7	146	42782	5.29	No
gi|86281396	RHE_CH01664	RplA	50S ribosomal protein L1	COG0081	[J]	8	102	24164	9.68	No
gi|86282029	RHE_CH02312	RpsD	30S ribosomal protein S4	COG0522	[J]	7	59	23449	9.99	No
gi|86283742	RHE_CH04062	RplU	50S ribosomal protein L21	COG0261	[J]	2	49	11336	10.22	No
gi|86283696	RHE_CH04015	RpmF	50S ribosomal protein L32	COG0333	[J]	2	48	6902	10.73	No
gi|86281404	RHE_CH01672	FusA2	Elongation factor G protein	COG0480	[J]	3	43	77914	5.13	No
gi|86281413	RHE_CH01681	RpsC	30S ribosomal protein S3	COG0092	[J]	2	40	27780	9.87	No
gi|86279860	RHE_CH00097	RpsA	30S ribosomal protein S1	COG0539	[J]	3	36	62376	5.10	No
gi|86281429	RHE_CH01697	RpsM	30S ribosomal protein S13	COG0099	[J]	2	36	13837	10.92	No
gi|86281410	RHE_CH01678	RplB	50S ribosomal protein L2	COG0090	[J]	2	35	30403	10.75	No
gi|86283958	RHE_PA00158	TraCa	Conjugal transfer protein C	COG0094	[J]	2	46	10114	6.34	No
gi|86281398	RHE_CH01666	RplL	50S ribosomal protein L7/L12	COG0222	[J]	2	54	12842	4.79	No
gi|86281408	RHE_CH01676	RplD	50S ribosomal protein L4	COG0088	[J]	2	39	22393	10.03	No
gi|86281414	RHE_CH01682	RplP	50S ribosomal protein L16	COG0197	[J]	3	57	15574	10.73	No
gi|86281397	RHE_CH01665	RplJ	50S ribosomal protein L10	COG0244	[J]	4	73	18118	9.62	No
gi|86281399	RHE_CH01667	RpoB	DNA-directed RNA polymerase beta chain protein	COG0085	[K]	4	81	153608	5.02	No
gi|86282015	RHE_CH03005	CspA5	Cold shock protein	COG1278	[K]	2	32	32998	5.57	No
gi|86281400	RHE_CH01668	RpoC	DNA-directed RNA polymerase beta` chain protein	COG0086	[K]	5	65	156104	6.41	No
gi|86283968	RHE_PA00168	CinRa	Autoinducer transcriptional regulator protein	COG2771	[K]	2	32	29498	5.43	No
gi|86282279	RHE_CH02568	CspA4	Cold shock protein	COG1278	[K]	4	123	7411	8.09	No
gi|86281431	RHE_CH01699	RpoA	DNA-directed RNA polymerase alpha chain protein	COG0202	[K]	3	86	37330	4.75	No
gi|86280596	RHE_CH00848	MutL	DNA mismatch repair protein	COG0323	[L]	3	46	65480	6.21	No
gi|86282040	RHE_CH02323	RecA	Recombinase A protein	COG0468	[L]	3	47	38952	5.33	No
gi|86282658	RHE_CH02954	DnaG	DNA primase protein	COG0358	[L]	2	41	74561	6.74	No
gi|86280563	RHE_CH00815	Tag	DNA-3-methyladenine glycosylase I protein	COG2818	[L]	2	34	24065	7.08	No
gi|86281239	RHE_CH01499	ParC	DNA topoisomerase IV subunit A protein	COG0188	[L]	3	57	83737	5.69	No
gi|86281329	RHE_CH01590	Hrm	Bacterial nucleoid DNA-binding protein	COG0776	[L]	10	103	9376	9.45	No
gi|86283959	RHE_PA00159	TraAa	Conjugal transfer protein A	COG0507	[L]	11	123	122350	9.25	No
gi|86284348	RHE_CH03213	PssS	Glycosyltransferase protein	COG0438	[M]	2	33	60915	9.03	No
gi|86282939	RHE_CH03238	RkpK	UDP-glucose 6-dehydrogenase protein	COG1004	[M]	2	36	47668	5.23	No
gi|86283154	RHE_CH03461	Omp2	Outer membrane lipoprotein	COG2885	[M]	2	93	19216	9.55	Yes
gi|86282515	RHE_CH02810	OmpA	Outer membrane lipoprotein	COG2885	[M]	2	77	22761	7.88	Yes
gi|86281643	RHE_CH01920	Omp1	Outer membrane lipoprotein	COG4775	[M]	2	44	84586	4.86	No
gi|86280870	RHE_CH01126	MrcB	Penicillin binding protein B	COG0744	[M]	2	37	82067	9.10	No
gi|86282178	RHE_CH02464	DdlA	D-alanine-D-alanine ligase protein	COG1181	[M]	2	36	38188	5.69	No
gi|86281192	RHE_CH01452		Putative organic solvent tolerance protein OstA	COG1452	[M]	2	38	86165	4.95	Yes
gi|86280983	RHE_CH01241		Putative glycosyltransferase protein	COG0438	[M]	2	54	40682	5.69	No
gi|86283254	RHE_CH03561	ExoN	UTP-glucose-1-phosphate uridylyltransferase protein	COG1210	[M]	2	95	32682	5.47	No
gi|86280422	RHE_CH00669	FlaCch1	Flagellin C protein	COG1344	[N]	2	48	31060	4.62	No
gi|86280423	RHE_CH00670	FlaCch2	Flagellin C protein	COG1344	[N]	4	116	31081	4.50	No
gi|86284768	RHE_PE00392	FlaCe	Flagellin C protein	COG1344	[N]	5	133	31269	4.10	No
gi|86280424	RHE_CH00671	FlaCch3	Flagellin C protein	COG1344	[N]	2	42	31535	4.45	No
gi|86280437	RHE_CH00684	FlgD	Flagellar basal-body rod protein	COG1843	[N]	2	136	14751	4.06	Yes
gi|86279948	RHE_CH00187		Probable outer membrane lipoprotein	COG1744	[N]	2	48	34914	5.56	Yes
gi|86280167	RHE_CH00408	McpX1	Methyl-accepting chemotaxis protein	COG0840	[N]	3	65	83216	5.36	Yes
gi|86281571	RHE_CH01842	Tig	Trigger factor protein	COG0544	[O]	2	51	54412	4.83	No
gi|86279819	RHE_CH00049	HslU	Heat shock protease HslVU, subunit HslU chaperone protein	COG1220	[O]	2	43	48011	5.46	No
gi|86279907	RHE_CH00145	DnaK	Chaperone protein	COG0443	[O]	2	52	68422	4.89	No
gi|86281035	RHE_CH01293	DegPch2	Serine protease DO-like protein	COG0265	[O]	2	43	54920	5.00	Yes
gi|86281327	RHE_CH01588	ClpX	ATP-dependent Clp protease, ATP-binding subunit protein	COG1219	[O]	3	95	47307	5.37	No
gi|86283151	RHE_CH03458	FtsH	Cell division metalloproteinase protein	COG0465	[O]	2	59	70207	5.71	Yes
gi|86281328	RHE_CH01589	Lon	ATP-dependent protease LA protein	COG0466	[O]	2	35	88936	5.87	No
gi|86284956	RHE_PF00122	HtpG	Heat shock chaperone protein, Hsp90 family	COG0326	[O]	2	51	70402	5.16	No
gi|86281836	RHE_CH02115	PpiB	Peptidyl prolyl cis-trans isomerase B signal peptide protein	COG0652	[O]	2	47	18636	5.63	No
gi|86285161	RHE_PF00329	GroESf	10 kDa chaperonin, heat shock protein	COG0234	[O]	3	90	11431	5.21	No
gi|86280577	RHE_CH00829	GroES	10 kDa chaperonin, heat shock protein	COG0234	[O]	7	129	10555	5.43	No
gi|86281013	RHE_CH01271	GroEL	60 kDa chaperonin, heat shock protein	COG0459	[O]	5	87	57539	5.29	No
gi|86280576	RHE_CH00828	GroEL	60 kDa chaperonin, heat shock protein	COG0459	[O]	9	211	57682	5.03	No
gi|86280981	RHE_CH01239	GroEL	60 kDa chaperonin, heat shock protein	COG0459	[O]	2	149	57656	5.17	No
gi|86285162	RHE_PF00330	GroEL	60 kDa chaperonin, heat shock protein	COG0459	[O]	2	63	57661	5.18	No
gi|86284076	RHE_PB00095		Probable glutathione S-transferase protein	COG0625	[O]	2	38	32476	5.85	No
gi|86279795	RHE_CH00025	TrxA1	Thioredoxin protein	COG0526	[O]	2	33	11498	4.54	No
gi|86283761	RHE_CH04081	Bfr	Bacterioferritin protein	COG2193	[P]	2	51	19505	4.94	No
gi|86285332	RHE_PF00501	FixIf	Cation transport ATPase protein	COG2217	[P]	2	50	80259	6.42	No
gi|86281683	RHE_CH01960	CysI	Sulfite reductase (NADPH) protein	COG0155	[P]	2	41	62036	5.61	No
gi|86280945	RHE_CH01203	SodB	Superoxide dismutase protein	COG0605	[P]	2	51	22447	5.83	No
gi|86280265	RHE_CH00509	PstS	Phosphate ABC transporter, substrate-binding protein	COG0226	[P]	2	82	36243	5.12	Yes
gi|86284840	RHE_PF00004	KatG	Catalase protein	COG0376	[P]	5	152	79878	5.71	No
gi|86280476	RHE_CH00724	RzcA	Rhizobiocin/RTX toxin and hemolysin-type calcium binding protein	COG2931	[Q]	2	72	175744	3.43	No
gi|86281185	RHE_CH01445	FabF1	3-oxoacyl-(acyl-carrier protein) synthase II protein	COG0304	[Q]	2	80	44361	5.36	No
gi|86279870	RHE_CH00108	FabB	3-oxoacyl-(acyl-carrier-protein) synthase I protein	COG0304	[Q]	2	34	43755	5.65	Yes
gi|86283379	RHE_CH03687		Putative multidrug efflux transporter protein	COG0841	[Q]	2	32	114951	5.58	No
gi|86282016	RHE_CH02299		Putative 2-oxo-hepta-3-ene-1,7-dioate hydratase protein	COG0179	[Q]	2	34	28031	5.49	No
gi|86284253	RHE_PC00106	AdhA2	Alcohol dehydrogenase protein	COG1064	[R]	2	67	36802	5.44	No
gi|86282873	RHE_CH03170	IdhA	Myo-inositol 2-dehydrogenase protein	COG0673	[R]	2	51	35324	5.62	No
gi|86282855	RHE_CH03152	RhlE2	ATP-dependent RNA helicase protein	COG0457	[R]	2	60	61102	10.24	No
gi|86284127	RHE_PB00146		Probable oxidoreductase protein	COG0673	[R]	2	35	72992	5.87	No
gi|86283443	RHE_CH03757	PtsP	Enzyme I of the phosphotransferase system	COG3605	[T]	3	37	83962	5.99	No
gi|86283598	RHE_CH03915	TypA	GTP-binding elongation factor protein (tyrosin phosphorylated protein)	COG1217	[T]	2	40	66711	5.35	No
gi|86280724	RHE_CH00976		Putative sensory box/GGDEF family protein	COG2200	[T]	4	48	106460	5.74	Yes
gi|86285054	RHE_PF00222		Probable two-component sensor histidine kinase	COG0642	[T]	4	32	136387	5.40	Yes
gi|86283134	RHE_CH03440		Putative sensory box/GGDEF family protein	COG2200	[T]	4	31	58049	5.22	No
gi|86282207	RHE_CH02872		Probable adenylate cyclase protein	COG2114	[T]	2	37	44224	5.38	No
gi|86283971	RHE_PA00171	TrbG	Conjugal transfer protein G	COG3504	[U]	2	35	29285	9.42	Yes
gi|86283456	RHE_CH03770	SecA	Protein-export translocase protein	COG0653	[U]	2	56	102322	5.16	No
gi|86283978	RHE_PA00178	TrbB	Conjugal transfer protein B	COG4962	[U]	4	37	35329	5.62	No
gi|86283975	RHE_PA00175	TrbE	Conjugal transfer protein E	COG3451	[U]	3	54	92303	5.75	No
gi|86283969	RHE_PA00169	TrbI	Conjugal transfer protein I	COG2948	[U]	2	60	48038	5.82	No
gi|86283155	RHE_CH03462	TolB	Protein transporter protein	COG0823	[U]	2	65	47861	6.79	Yes
gi|86283974	RHE_PA00174	TrbJ	Conjugal transfer protein J (p42a)	COG5314	[U]	2	66	29309	4.91	No
gi|86283978	RHE_PA00178	TrbB	Conjugal transfer protein B (p42a)	COG4962	[U]	3	37	35329	5.62	No
gi|86358582	RHE_CH02980		Probable antibiotic resistance (streptomycin kinase) protein	COG3570	[V]	3	49	29667	5.20	No
gi|86358468	RHE_CH02865		Putative 6-aminohexanoate-dimer hydrolase protein	COG1680	[V]	2	33	51116	6.25	No
gi|86360100	RHE_PC00055		Probable efflux cation transporter protein	COG0841	[V]	3	40	111672	5.43	No
gi|86282015	RHE_CH02298		Probable catechol 1,2-dioxygenase protein		SC	2	32	32998	5.57	No
gi|86282315	RHE_CH02606	PlyA2	Polysaccharidase protein		SC	2	68	51756	4.94	No
gi|86281089	RHE_CH01349	RopAch1	Porin outer membrane protein		SC	6	198	36639	3.96	Yes
gi|86282015	RHE_CH02298		Probable catechol 1,2-dioxygenase protein		SC	2	32	32998	5.57	No
gi|86283354	RHE_CH03662		Probable spermidine/putrescine ABC transporter, permease protein		SC	2	32	41243	11.67	No
gi|86285343	RHE_PF00512		Putative copper export protein		SC	2	35	56370	6.36	No
gi|86281331	RHE_CH01592		Putative alkaline phosphatase protein		SC	2	39	77665	4.73	Yes
gi|86284008	RHE_PB00025		Probable sugar ABC transporter, substrate-binding protein		SC	2	61	64156	5.41	Yes
gi|86284941	RHE_PF00106		Hypothetical conserved protein		[S]	4	58	100513	5.67	No
gi|86283611	RHE_CH03929		Putative ABC transporter, substrate-binding protein		[S]	2	82	32516	5.08	Yes
gi|86280208	RHE_CH00450		Hypothetical conserved protein		[S]	3	33	45434	8.88	Yes
gi|86283533	RHE_CH03849		Hypothetical conserved protein		[S]	4	34	216066	5.51	Yes
gi|86282672	RHE_CH02456		Hypothetical conserved protein		[S]	2	34	46255	9.47	No
gi|86284375	RHE_PC00230		Hypothetical protein RHE_PC00230		[S]	2	40	10977	7.75	No
gi|86284693	RHE_PE00317		Hypothetical protein RHE_PE00317		[S]	2	35	20170	9.81	No
SP: signal peptide, Proteins having peptide signal (SP) are indicated.
PI: isoelectric point
	19	C	Energy production and conversion
	1	D	Cell cycle control, cell division, chromosome partitioning
	13	E	Amino acid transport and metabolism
	2	F	Nucleotide transport and metabolism
	15	G	Carbohydrate transport and metabolism
	3	H	Coenzyme transport and metabolism
	2	I	Lipid transport and metabolism
	43	J	Translation, ribosomal structure and biogenesis
	6	K	Transcription
	7	L	Replication, recombination and repair
	10	M	Cell wall/membrane/envelope biogenesis
	7	N	Cell motility
	17	O	Posttranslational modification, protein turnover, chaperones
	6	P	Inorganic ion transport and metabolism
	5	Q	Secondary metabolites biosynthesis, transport and catabolism
	4	R	General function prediction only
	6	T	Signal transduction mechanisms
	8	U	Intracellular trafficking, secretion, and vesicular transport
	3	V	Defense mechanisms
	8	SC	without COG
	7	S	Function unknown
