# Supplementary material for: The extracellular proteome of Rhizobium etli CE3 in exponential and stationary growth phase
Source: Proteome Sci. 2010 Oct 14;8:51. doi: 10.1186/1477-5956-8-51 (PMC2964644; doi:10.1186/1477-5956-8-51)
Supplement: Additional file 2 — Proteins secreted in stationary phase of growth in R. etli. description of all identified proteins in stationary growth phase in R. etli. In this table, we show the description of the proteins identified the score, the number of peptides, the molecular weight and isoelectric point. [file 1477-5956-8-51-S2.XLSX]

## Sheet: proteinas_secretadas24hfinal
Additional file 2: Proteins secreted in stationary phase of growth in R. etli.
ID	ID data Base R. etli	Protein	function of protein	COG	simbol COG	# peptides	score	Mass	PI	SP
gi|86283571	RHE_CH03888	SucA	Oxoglutarate dehydrogenase E1 subunit protein	COG0567	[C]	4	33	111783	6.23	No
gi|86283574	RHE_CH03891	Mdh	Malate dehydrogenase protein	COG0039	[C]	2	69	33850	5.53	No
gi|86283573	RHE_CH03890	SucC	Succinyl-CoA synthetase beta subunit protein	COG0045	[C]	2	54	42058	5.03	No
gi|86283555	RHE_CH03872	AtpA	H(+)-transporting ATP synthase protein, alpha subunit	COG0056	[C]	2	33	54779	6.22	No
gi|86279807	RHE_CH00037	PckA	Phosphoenolpyruvate carboxykinase protein	COG1866	[C]	2	47	57925	5.65	No
gi|86283553	RHE_CH03870	AtpD	H(+)-transporting ATP synthase protein, beta subunit	COG0055	[C]	2	80	50506	4.87	No
gi|86283802	RHE_CH04122	GidA2	Glucose inhibited division protein A	COG0445	[D]	4	39	68514	6.28	No
gi|86283021	RHE_CH03321	BraC2	Amino acid ABC transporter, substrate-binding protein	COG0683	[E]	3	131	38935	4.96	Yes
gi|86280487	RHE_CH00736	DppAch1	Dipeptide ABC transporter, substrate-binding protein	COG0747	[E]	2	50	58652	5.12	Yes
gi|86282796	RHE_CH03093	BraC1	Amino acid ABC transporter, substrate-binding protein	COG0683	[E]	2	44	37608	4.99	Yes
gi|86282799	RHE_CH03096	OppA	Oligopeptide ABC transporter, substrate-binding protein	COG4166	[E]	2	33	58985	5.63	Yes
gi|86281781	RHE_CH02060	DppAch2	Dipeptide ABC transporter, substrate-binding protein	COG0747	[E]	3	38	58272	6.00	Yes
gi|86285293	RHE_PF00461	VbsL	Cystathionine gamma-synthase protein (p42f)	COG0626	[E]	2	34	43358	6.32	No
gi|86280880	RHE_CH01136	BetA	Choline dehydrogenase (CHD) protein	COG2303	[E]	2	34	60588	8.17	No
gi|86282010	RHE_CH02293		Probable amino acid ABC transporter, substrate-binding protein	COG0834	[E]	2	50	29118	7.79	Yes
gi|86282702	RHE_CH02998	AatAch	Aspartate aminotransferase protein	COG0436	[E]	2	53	43842	5.80	No
gi|86280467	RHE_CH00714	PotF	Spermidine/putrescine ABC transporter, substrate-binding protein	COG0687	[E]	2	55	40569	5.00	Yes
gi|86282771	RHE_CH03067	LeuA2	2-isopropylmalate synthase protein	COG0119	[E]	2	43	63749	5.29	No
gi|86281621	RHE_CH01898	AapJ	General L-amino acid ABC transporter, substrate-binding protein	COG0834	[E]	4	90	37697	5.44	Yes
gi|86282133	RHE_CH02418		Probable amino acid ABC transporter, substrate-binding protein	COG0834	[E]	2	43	27913	5.02	Yes
gi|86281202	RHE_CH01462		Probable amino acid ABC transporter, ATP-binding protein	COG1126	[E]	2	42	28949	5.90	No
gi|86282868	RHE_CH03165	ChvE	Xylose ABC transporter, substrate-binding protein	COG4213	[G]	2	35	37677	4.77	Yes
gi|86280223	RHE_CH00465	FrcB	Fructose ABC transporter, substrate-binding protein	COG1879	[G]	4	123	35410	5.22	Yes
gi|86280449	RHE_CH00696	AglE	Alpha-glucoside ABC transporter, substrate-binding protein	COG1653	[G]	2	50	19216	4.91	Yes
gi|86284886	RHE_PF00050	CscA	Beta-fructofuranosidase protein (p42f)	COG1621	[G]	2	37	62157	5.30	No
gi|86283193	RHE_CH03500	FbaB	Fructose-bisphosphate aldolase protein	COG3588	[G]	2	41	37064	5.86	No
gi|86282875	RHE_CH03172	XylF	Xylose ABC transporter, substrate-binding protein	COG4213	[G]	2	50	36117	5.21	Yes
gi|86283285	RHE_CH03593	GlgP	Glycogen phosphorylase protein	COG0058	[G]	3	45	91990	6.11	No
gi|86284225	RHE_PC00078	UgpBc	Sn-glycerol-3-phosphate ABC transporter, substrate-binding protein (p42c)	COG1653	[G]	3	40	48466	5.95	Yes
gi|86284228	RHE_PC00081	UgpCc	Sn-glycerol-3-phosphate ABC transporter, ATP-binding protein (p42c)	COG3839	[G]	3	37	38130	7.05	No
gi|86280235	RHE_CH00477	Pgi	Glucose-6-phosphate isomerase protein	COG0166	[G]	2	40	58581	6.25	No
gi|86283189	RHE_CH03496	Gap	Glyceraldehyde 3-phosphate dehydrogenase protein	COG0057	[G]	2	36	36016	6.87	No
gi|86283133	RHE_CH03439		Putative phosphoglycerate mutase protein	COG0406	[G]	2	44	20334	7.07	No
gi|86283311	RHE_CH03619		Probable TRAP mannitol/C4-dicarboxylate transporter, substrate-binding protein	COG1638	[G]	2	47	40302	6.54	Yes
gi|86283670	RHE_CH03989		Probable sugar ABC transporter, ATP-binding protein	COG1129	[G]	2	38	56994	5.60	Yes
gi|86284096	RHE_PB00115		Putative sugar ABC transporter, substrate-binding protein (p42b)	COG1653	[G]	2	44	45944	4.93	Yes
gi|86284815	RHE_PE00439	NadC	Nicotinate-nucleotide pyrophosphorylase (carboxylating) protein (p42e)	COG0157	[H]	2	34	29629	5.37	No
gi|86284209	RHE_PC00062	MccB	Methylcrotonoyl-CoA carboxylase biotinylated subunit protein ( p42c)	COG4770	[I]	4	45	66879	5.34	No
gi|86281391	RHE_CH01658	TufB	Elongation factor EF-Tu protein	COG0050	[J]	2	49	42782	5.29	No
gi|86280580	RHE_CH00832	IleS	Isoleucyl-tRNA synthetase protein	COG0060	[J]	3	46	109262	5.66	No
gi|86281413	RHE_CH01681	RpsC	30S ribosomal protein S3	COG0092	[J]	2	40	27780	9.87	No
gi|86281636	RHE_CH01913	RpsB	30S ribosomal protein S2	COG0052	[J]	9	48	28343	6.14	No
gi|86282029	RHE_CH02312	RpsD	30S ribosomal protein S4	COG0522	[J]	7	59	23449	9.99	No
gi|86281395	RHE_CH01663	RplK	50S ribosomal protein L11	COG0080	[J]	2	67	15166	9.71	No
gi|86281404	RHE_CH01672	FusA2	Elongation factor G protein	COG0480	[J]	3	43	77914	5.13	No
gi|86283743	RHE_CH04063	RpmA	50S ribosomal protein L27	COG0211	[J]	2	37	9459	10.34	No
gi|86281422	RHE_CH01690	RplF	50S ribosomal protein L6	COG0097	[J]	3	99	19311	9.77	No
gi|86283742	RHE_CH04062	RplU	50S ribosomal protein L21	COG0261	[J]	2	49	11336	10.22	No
gi|86279860	RHE_CH00097	RpsA	30S ribosomal protein S1	COG0539	[J]	3	36	62376	5.10	No
gi|86281419	RHE_CH01687	RplE	50S ribosomal protein L5	COG0094	[J]	2	57	21025	9.52	No
gi|86280991	RHE_CH01249	RosR	Transcriptional regulator protein - nodulation competitiveness determinant	COG4957	[K]	2	44	15757	6.96	No
gi|86279880	RHE_CH00118	NusA	N-utilization substance protein A	COG0195	[K]	3	37	59703	4.58	No
gi|86281019	RHE_CH01277	GstR	Transcriptional regulator protein, LysR family	COG0583	[K]	2	33	32348	7.93	No
gi|86282673	RHE_CH02969	GreA	Transcription elongation factor (transcript cleavage factor) protein	COG0782	[K]	2	75	17465	4.88	No
gi|86281399	RHE_CH01667	RpoB	DNA-directed RNA polymerase beta chain protein	COG0085	[K]	4	35	153608	5.02	No
gi|86280877	RHE_CH01133		Putative transcriptional regulator protein	COG1959	[K]	2	39	16447	8.72	No
gi|86279783	RHE_CH00012	GyrB	DNA gyrase subunit B protein	COG0187	[L]	3	33	88883	5.51	No
gi|86281329	RHE_CH01590	Hrm	Bacterial nucleoid DNA-binding protein	COG0776	[L]	2	71	9376	9.45	No
gi|86281831	RHE_CH02110	GyrA	DNA gyrase subunit A protein	COG0188	[L]	3	37	100797	5.01	No
gi|86284985	RHE_PF00152	DnaEf	DNA polymerase III alpha subunit protein	COG0587	[L]	4	47	122237	6.80	No
gi|21492838	RHE_PD00124		Probable insertion sequence transposase protein	COG3436	[L]	4	41	56901	8.06	No
gi|86283874	RHE_PA00071		Probable insertion sequence transposase protein, IS4 family (p42a)	COG3385	[L]	3	39	46454	10.12	No
gi|86280906	RHE_CH01164		Probable DNA ligase (ATP) protein	COG1793	[L]	3	35	60936	5.77	No
gi|21492710	RHE_PD00255		Probable insertion sequence transposase protein (p42d)	COG3547	[L]	2	45	48181	9.85	No
gi|86279913	RHE_CH00151	PolA	DNA-directed DNA polymerase, DNA polimerase I protein	COG0749	[L]	3	44	109445	5.26	Yes
gi|86283763	RHE_CH04083	DnaEch2	DNA polymerase III alpha subunit protein	COG0587	[L]	4	34	130654	6.61	No
gi|86281221	RHE_CH01481	RopB1	Outer membrane protein	COG3637	[M]	2	35	22322	4.55	Yes
gi|86283154	RHE_CH03461	Omp2	Outer membrane lipoprotein	COG2885	[M]	2	65	19216	9.55	Yes
gi|86281003	RHE_CH01261	Pbp	Cell wall biosynthesis penicillin-binding protein, 1A family	COG0744	[M]	4	56	79900	7.75	No
gi|86282178	RHE_CH02464	DdlA	D-alanine-D-alanine ligase protein	COG1181	[M]	2	36	38188	5.69	No
gi|86282939	RHE_CH03238	RkpK	UDP-glucose 6-dehydrogenase protein	COG1004	[M]	3	35	47668	5.23	No
gi|86283693	RHE_CH04012	MtgA	Peptidoglycan biosynthesis transglycosylase protein	COG0744	[M]	3	38	26653	10.08	No
gi|86281643	RHE_CH01920	Omp1	Outer membrane lipoprotein	COG4775	[M]	2	44	84586	4.86	No
gi|86280243	RHE_CH00485		Probable glycine betaine ABC transporter, substrate binding protein	COG1732	[M]	7	250	31852	5.16	Yes
gi|86359005	RHE_CH03413	NodTch	Nodulation protein (outer membrane efflux protein)	COG0438	[M]	10	473	50315		No
gi|86282574	RHE_CH02869		Probable membrane-bound lytic murein transglycosylase protein	COG2951	[M]	2	49	43429	5.37	Yes
gi|86282132	RHE_CH02417		Putative outer membrane protein, OmpA family	COG2885	[M]	2	41	80453	5.16	Yes
gi|86284739	RHE_PE00363		Putative cellulose synthase (glycosyltransferase) protein (p42e)	COG1215	[M]	3	35	69544	8.50	Yes
gi|86283653	RHE_CH03971		Putative outer membrane lipoproteins carrier protein	COG2834	[M]	3	57	24065	7.93	Yes
gi|86281098	RHE_CH01358		Putative teichoic acid biosynthesis, UDP-N-acetyl-D-mannosaminuronic acid transferase protein	COG1922	[M]	3	39	32612	9.51	No
gi|86280422	RHE_CH00669	FlaCch1	Flagellin C protein	COG1344	[N]	2	81	31060	4.62	No
gi|86284768	RHE_PE00392	FlaCe	Flagellin C protein	COG1344	[N]	2	88	31269	4.10	No
gi|86280423	RHE_CH00670	FlaCch2	Flagellin C protein	COG1344	[N]	2	79	31081	4.50	No
gi|86280424	RHE_CH00671	FlaCch3	Flagellin C protein	COG1344	[N]	3	235	31535	4.45	No
gi|86283212	RHE_CH03519		Putative methyl-accepting chemotaxis protein	COG0840	[N]	2	37	62661	4.82	Yes
gi|86281835	RHE_CH02114	PpiA	Peptidyl prolyl cis-trans isomerase A signal peptide protein	COG0652	[O]	2	36	20472	6.84	Yes
gi|86285162	RHE_PF00330	GroELf	60 kDa chaperonin, heat shock protein	COG0459	[O]	3	142	57661	5.18	No
gi|86281013	RHE_CH01271	GroELch3	60 kDa chaperonin, heat shock protein	COG0459	[O]	3	61	57539	5.29	No
gi|86280577	RHE_CH00829	GroESch1	10 kDa chaperonin, heat shock protein	COG0234	[O]	3	47	10555	5.43	No
gi|86281571	RHE_CH01842	Tig	Trigger factor protein	COG0544	[O]	3	38	54412	4.83	No
gi|86280576	RHE_CH00828	GroELch1	60 kDa chaperonin, heat shock protein	COG0459	[O]	3	44	57682	5.03	No
gi|86283455	RHE_CH03769	PpiD2	Peptidyl prolyl cis-trans isomerase D signal peptide protein	COG0760	[O]	2	67	32596	5.42	Yes
gi|86280980	RHE_CH01238	GroESch2	10 kDa chaperonin, heat shock protein	COG0234	[O]	2	55	11356	5.44	No
gi|86281328	RHE_CH01239	Lon	ATP-dependent protease LA protein	COG0466	[O]	8	57	88936	5.87	No
gi|86280576	RHE_CH00828	GroELch1	60 kDa chaperonin, heat shock protein	COG0459	[O]	4	83	57682	5.03	No
gi|86281836	RHE_CH02115	PpiB	Peptidyl prolyl cis-trans isomerase B signal peptide protein	COG0652	[O]	2	44	18636	5.63	No
gi|86280981	RHE_CH01239	GroELch2	60 kDa chaperonin, heat shock protein	COG0459	[O]	7	194	57656	5.17	No
gi|86279795	RHE_CH00025	TrxA1	Thioredoxin protein	COG0526	[O]	2	33	11498	4.54	No
gi|86283737	RHE_CH04056	SfuA	Iron(III) ABC transporter, substrate-binding protein	COG1840	[P]	2	63	36328	5.39	Yes
gi|86280265	RHE_CH00509	PstS	Phosphate ABC transporter, substrate-binding protein	COG0226	[P]	3	169	36243	5.12	Yes
gi|86285284	RHE_PF00452	NrtA	Nitrate ABC transporter, substrate binding protein (p42f)	COG0715	[P]	3	39	47280	8.12	Yes
gi|86280945	RHE_CH01203	SodB	Superoxide dismutase protein	COG0605	[P]	4	125	22447	5.83	No
gi|86285101	RHE_PF00269		Probable iron ABC transporter, substrate-binding protein (p42f)	COG0614	[P]	3	104	38443	5.44	Yes
gi|86283673	RHE_CH03338		Dipeptide ABC transporter, substrate-binding protein	COG0747	[P]	3	34	60165	5.23	No
gi|86284635	RHE_PE00259		Probable sulfate uptake ABC transporter, substrate-binding protein	COG1613	[P]	2	39	36962	6.01	Yes
gi|86285101	RHE_PF00269		Probable iron ABC transporter, substrate-binding protein	COG0614	[P]	3	104	38443	5.44	No
gi|86280719	RHE_CH00971		Probable zinc ABC transporter, substrate-binding protein	COG0803	[P]	3	76	31808	5.09	Yes
gi|86284313	RHE_PC00167		Probable aliphatic sulphonate ABC transporter, substrate-binding protein (p42c)	COG0715	[P]	2	57	34846	5.20	Yes
gi|86281231	RHE_CH01491	Ppk	Polyphosphate kinase protein	COG0855	[P]	3	35	83218	5.59	No
gi|86283379	RHE_CH03687		Putative multidrug efflux transporter protein	COG0841	[Q]	2	35	114951	5.58	No
gi|86280304	RHE_CH00549	Lhr	ATP-dependent RNA/DNA helicase protein	COG1201	[R]	3	37	93069	6.16	No
gi|86283777	RHE_CH04097		Putative ABC transporter, ATP-binding protein	COG1136	[R]	2	34	24289	5.98	No
gi|86283712	RHE_CH04031		Putative ABC transporter, ATP-binding protein	COG0488	[R]	3	36	67013	5.74	No
gi|86284141	RHE_PB00160		Probable amino acid ABC transporter, substrate-binding protein, lipoprotein YaeC family (p42b)	COG1464	[R]	2	48	30285	5.23	Yes
gi|86280321	RHE_CH00566		Probable two-component sensor histidine kinase/response regulator hybrid protein	COG0591	[R]	4	33	126814	8.81	Yes
gi|86283516	RHE_CH03831		Probable cobalamin synthesis protein	COG0523	[R]	2	33	42507	5.47	No
gi|86285370	RHE_PF00539		Probable dioxygenase protein (p42f)	COG2070	[R]	3	36	45500	7.11	Yes
gi|86281674	RHE_CH01951	NtrY	Nitrogen regulation (two-component sensor histidine kinase) protein	COG5000	[T]	5	38	82661	5.91	No
gi|86284423	RHE_PE00043	CyaA	Adenylate cyclase protein	COG2114	[T]	2	33	50690	8.24	No
gi|86283155	RHE_CH03462	TolB	Protein transporter protein	COG0823	[U]	2	65	47861	6.79	Yes
gi|86283974	RHE_PA00174	TrbJ	Conjugal transfer protein J (p42a)	COG5314	[U]	2	61	29309	4.91	Yes
gi|86283975	RHE_PA00175	TrbE	Conjugal transfer protein E	COG3451	[U]	3	54	92303	5.75	No
gi|86283971	RHE_PA00171	TrbG	Conjugal transfer protein G	COG3504	[U]	2	35	29285	9.42	No
gi|86357460	RHE_CH01832	SecA	Protein-export translocase protein	COG0653	[U]	3	36	90315	5.50	No
gi|21492860	RHE_PD00101		Probable insertion sequence transposase protein		SC	4	54	58710	6.76	No
gi|86281048	RHE_CH01306		Putative aminoglycoside phosphotransferase protein (antibiotic resistance protein)		SC	2	35	32477	5.13	No
gi|89255330	RHE_PD00093		Putative insertion sequence transposase protein (p42d)		SC	3	34	18166	11.32	No
gi|86281821	RHE_CH02100		Putative signal peptide protein		SC	2	84	23305	9.23	Yes
gi|86284008	RHE_PB00025		Probable sugar ABC transporter, substrate-binding protein (p42b)		SC	2	60	64156	5.41	No
gi|86282315	RHE_CH02606	PlyA2	Polysaccharidase protein		SC	2	37	51756	4.94	Yes
gi|86283868	RHE_PA00062	VirE3	Virulence VirE3 protein (p42a)		SC	5	34	73256	9.81	Yes
gi|86284146	RHE_PB00165	RepCb	Plasmid replication protein RepCb (p42b)		SC	2	33	47167	8.54	Yes
gi|86283962	RHE_PA00162	TraH	Conjugal transfer protein H (p42a)		SC	2	54	21729	4.52	Yes
gi|86283576	RHE_CH03893	Tmp4	Outer membrane lipoprotein		SC	2	69	17613	9.21	Yes
gi|86281014	RHE_CH01272		Hypothetical conserved protein		[S]	3	40	13916	8.53	Yes
gi|21492958	RHE_PD00007		Hypothetical conserved protein		[S]	2	41	91130	5.40	No
gi|86283483	RHE_CH03798		Hypothetical conserved protein		[S]	3	40	98529	5.66	Yes
gi|86284541	RHE_PE00163		Hypothetical conserved protein (p42e)		[S]	2	39	13782	6.17	Yes
gi|86355844	RHE_CH00184		Hypothetical conserved protein		[S]	2	38	13136	10.68	No
gi|86356671	RHE_CH01027		Hypothetical conserved protein		[S]	3	37	48878	6.03	Yes
gi|86284991	RHE_PF00158		Hypothetical conserved protein (p42f)		[S]	2	57	24026	5.29	Yes
gi|86357010	RHE_CH01372		Hypothetical conserved protein		[S]	4	37	176819	4.75	No
gi|86283613	RHE_CH03931		Hypothetical conserved protein		[S]	2	81	18133	9.37	Yes
gi|86357471	RHE_CH01844		Hypothetical conserved protein		[S]	2	59	66371	6.98	No
gi|86280474	RHE_CH00721		Hypothetical conserved protein		[S]	3	34	15991	5.57	Yes
gi|86280061	RHE_CH00302		Hypothetical conserved protein		[S]	3	42	40012	5.32	No
gi|86284565	RHE_PE00189		Hypothetical conserved protein (p42e)		[S]	5	38	98425	5.94	No
gi|86358739	RHE_CH03138		Hypothetical conserved protein		[S]	3	36	108759	8.01	Yes
gi|21492978	RHE_PD00340		Hypothetical protein RHE_PD00340		[S]	3	35	21791	7.82	Yes
gi|86360288	RHE_PE00010		Hypothetical conserved protein		[S]	5	46	196551	4.85	Yes
gi|86281730	RHE_CH02008		Hypothetical protein RHE_CH02008		[S]	4	39	114702	6.88	No
gi|86280371	RHE_CH00618		Putative DNA helicase protein		[S]	4	35	30864	6.21	Yes
gi|86283300	RHE_CH03608		Probable O-linked GlcNAc transferase protein		[S]	2	35	31611	8.52	No
gi|86360818	RHE_PF00085		Hypothetical protein RHE_CH00180		[S]	2	25	28614	9.57	Yes
gi|86281362	RHE_CH01626		Hypothetical conserved protein		[S]	2	34	33441	5.68	Yes
gi|86283276	RHE_CH03584		Hypothetical conserved protein		[S]	2	49	33141	5.53	Yes
gi|86283734	RHE_CH04053		Hypothetical conserved protein		[S]	2	40	51934	5.34	No
gi|86283613	RHE_CH03931		Hypothetical conserved protein		[S]	2	81	18133	9.37	No
gi|86279973	RHE_CH00212		Putative pilus assembly protein (contains TPR repeats)		[S]	4	38	30099	9.06	Yes
gi|86281647	RHE_CH01924		Hypothetical conserved protein		[S]	2	38	30516	5.89	Yes
gi|86360296	RHE_PE00018		Hypothetical protein RHE_PE00018		[S]	2	37	11189	7.88	No
gi|86281059	RHE_CH01317		Hypothetical conserved membrane protein		[S]	3	53	54274	9.64	No
gi|86282768	RHE_CH03064		Hypothetical conserved protein		[S]	2	49	21152	8.91	Yes
gi|86285009	RHE_PF00176		Hypothetical conserved protein (p42f)		[S]	3	33	37843	10.64	Yes
gi|86279909	RHE_CH00147		Hypothetical conserved protein		[S]	2	40	34910	9.77	No
gi|86284085	RHE_PB00104		Probable sugar ABC transporter, ATP-binding protein (p42b)		[S]	2	35	54403	6.87	Yes
gi|86280923	RHE_CH01181		Putative ATP-binding protein		[S]	4	45	56444	5.55	No
gi|86282234	RHE_CH02521		Hypothetical conserved protein		[S]	2	38	10178	9.48	Yes
gi|86284738	RHE_PE00362		Hypothetical conserved protein (p42e)		[S]	4	38	45389	6.00	No
gi|86283038	RHE_CH03338		Hypothetical conserved protein		[S]	4	34	36521	7.10	No
gi|86284861	RHE_PF00025		Hypothetical conserved protein (p42f)		[S]	2	33	34527	6.01	No
gi|86282521	RHE_CH02816		Hypothetical conserved protein		[S]	3	33	41593	5.66	No
gi|86283201	RHE_CH03508		Hypothetical conserved protein		[S]	2	38	34238	5.91	No
gi|86283037	RHE_CH03337		Hypothetical conserved protein		[S]	2	97	20702	9.04	No
gi|86281805	RHE_CH02084		Putative ABC transporter, substrate-binding protein		[S]	3	48	38904	5.94	Yes
gi|86359895	RHE_PB00014		Hypothetical protein RHE_PB00014		[S]	3	142	17650	5.87	No
gi|86357903	RHE_CH02288		Probable oxidoreductase protein		[S]	2	29	37779	5.59	No
gi|86360025	RHE_PB00146		Probable oxidoreductase protein		[S]	2	35	72992	5.87	No
gi|86355916	RHE_CH00258		Hypothetical protein RHE_CH00258		[S]	2	30	18845	7.72	No
gi|86356006	RHE_CH00349		Hypothetical protein RHE_CH00349		[S]	4	42	36734	5.43	No
gi|86356497	RHE_CH00851		Hypothetical protein RHE_CH00851		[S]	2	56	20214	4.80	No
gi|86356882	RHE_CH01242		Hypothetical protein RHE_CH01242		[S]	4	35	82566	6.39	No
gi|86357886	RHE_CH02271		Hypothetical protein RHE_CH02271		[S]	2	44	25881	7.71	No
gi|86357955	RHE_CH02340		Hypothetical protein RHE_CH02340		[S]	9	49	248241	4.89	No
gi|86357957	RHE_CH02342		Hypothetical protein RHE_CH02342		[S]	2	33	14941	5.63	No
gi|86358207	RHE_CH02600		Hypothetical protein RHE_CH02600		[S]	2	50	13748	5.82	No
gi|86358256	RHE_CH02650		Hypothetical protein RHE_CH02650		[S]	2	35	12659	6.50	No
gi|86284565	RHE_PE00189		Hypothetical conserved protein RHE_PE00189		[S]	6	38	98425	5.94	No
gi|86358341	RHE_CH02968		Hypothetical protein RHE_CH02736		[S]	3	36	11509	4.85	No
gi|86358382	RHE_CH02778		Hypothetical protein RHE_CH02778		[S]	3	50	13279	9.02	No
gi|89255303	RHE_PD00022		Hypothetical protein RHE_PD00022		[S]	2	49	23755	5.53	No
SP: signal peptide, proteins having peptide signal (SP) are indicated.
PI: isoelectric point
	6	C	Energy production and conversion
	1	D	Cell cycle control, cell division, chromosome partitioning
	14	E	Amino acid transport and metabolism
	0	F	Nucleotide transport and metabolism
	15	G	Carbohydrate transport and metabolism
	1	H	Coenzyme transport and metabolism
	1	I	Lipid transport and metabolism
	12	J	Translation, ribosomal structure and biogenesis
	6	K	Transcription
	10	L	Replication, recombination and repair
	14	M	Cell wall/membrane/envelope biogenesis
	5	N	Cell motility
	13	O	Posttranslational modification, protein turnover, chaperones
	11	P	Inorganic ion transport and metabolism
	1	Q	Secondary metabolites biosynthesis, transport and catabolism
	7	R	General function prediction only
	2	T	Signal transduction mechanisms
	5	U	Intracellular trafficking, secretion, and vesicular transport
	0	V	Defense mechanisms
	10	SC	without COG
	57	S	Function unknown
