# Supplementary material for: The extracellular proteome of Rhizobium etli CE3 in exponential and stationary growth phase
Source: Proteome Sci. 2010 Oct 14;8:51. doi: 10.1186/1477-5956-8-51 (PMC2964644; doi:10.1186/1477-5956-8-51)
Supplement: Additional file 4 — Common proteins in both phases of growth of R. etli. Descriptions of all the common identified proteins are secreted in exponential and stationary growth phase in R. etli. In this table, we show the description of the proteins identified the score, the number of peptides, the molecular weight and isoelectric point. [file 1477-5956-8-51-S4.XLSX]

## Sheet: prote_secretadas_6h_final
Additional file 4: Common proteins in both phases of growth of R. etli
ID	ID data Base R. etli	Protein	Descripcion	COG	simbol COG	# Peptides	Score	Mass	PI
gi|86283573	RHE_CH03890	SucC	Succinyl-CoA synthetase beta subunit protein	COG0045	[C]	2	54	42058	5.03
gi|86283553	RHE_CH03870	AtpD	H(+)-transporting ATP synthase protein, beta subunit	COG0055	[C]	6	92	50506	4.87
gi|86283574	RHE_CH03891	Mdh	Malate dehydrogenase protein	COG0039	[C]	3	50	33850	5.53
gi|86279807	RHE_CH00037	PckA	Phosphoenolpyruvate carboxykinase protein	COG1866	[C]	4	119	57925	5.65
gi|86282796	RHE_CH03093	BraC1	Amino acid ABC transporter, substrate-binding protein	COG0683	[E]	2	82	37608	4.99
gi|86283021	RHE_CH03321	BraC2	Amino acid ABC transporter, substrate-binding protein	COG0683	[E]	2	40	38935	4.96
gi|86280487	RHE_CH00736	DppAch1	Dipeptide ABC transporter, substrate-binding protein	COG0747	[E]	2	38	58652	5.12
gi|86281621	RHE_CH01898	AapJ	General L-amino acid ABC transporter, substrate-binding protein	COG0834	[E]	4	90	37697	5.44
gi|86283189	RHE_CH03496	Gap	Glyceraldehyde 3-phosphate dehydrogenase protein	COG0057	[G]	14	140	36016	6.87
gi|86282868	RHE_CH03165	ChvE	Xylose ABC transporter, substrate-binding protein	COG4213	[G]	6	86	37677	4.77
gi|86280449	RHE_CH00696	AglE	Alpha-glucoside ABC transporter, substrate-binding protein	COG1653	[G]	3	115	49195	4.91
gi|86280223	RHE_CH00465	FrcB	Fructose ABC transporter, substrate-binding protein	COG1879	[G]	2	37	35410	5.22
gi|86283193	RHE_CH03500	FbaB	Fructose-bisphosphate aldolase protein	COG3588	[G]	5	114	37064	5.86
gi|86284225	RHE_PC00078	UgpBc	Sn-glycerol-3-phosphate ABC transporter, substrate-binding protein (p42c)	COG1653	[G]	3	40	48466	5.95
gi|86283670	RHE_CH03989		Probable sugar ABC transporter, ATP-binding protein	COG1129	[G]	3	34	56994	5.60
gi|86283743	RHE_CH04063	RpmA	50S ribosomal protein L27	COG0211	[J]	2	37	9459	10.34
gi|86281422	RHE_CH01690	RplF	50S ribosomal protein L6	COG0097	[J]	3	99	19311	9.77
gi|86281636	RHE_CH01913	RpsB	30S ribosomal protein S2	COG0052	[J]	9	48	28343	6.14
gi|86281395	RHE_CH01663	RplK	50S ribosomal protein L11	COG0080	[J]	2	67	15166	9.71
gi|86281391	RHE_CH01658	TufB	Elongation factor EF-Tu protein	COG0050	[J]	7	146	42782	5.29
gi|86282029	RHE_CH02312	RpsD	30S ribosomal protein S4	COG0522	[J]	7	59	23449	9.99
gi|86283742	RHE_CH04062	RplU	50S ribosomal protein L21	COG0261	[J]	2	49	11336	10.22
gi|86281404	RHE_CH01672	FusA2	Elongation factor G protein	COG0480	[J]	3	43	77914	5.13
gi|86281413	RHE_CH01681	RpsC	30S ribosomal protein S3	COG0092	[J]	2	40	27780	9.87
gi|86279860	RHE_CH00097	RpsA	30S ribosomal protein S1	COG0539	[J]	3	36	62376	5.10
gi|86281399	RHE_CH01667	RpoB	DNA-directed RNA polymerase beta chain protein	COG0085	[K]	4	81	153608	5.02
gi|86281221	RHE_CH01481	RopB1	Outer membrane protein	COG3637	[M]	2	35	22322	4.55
gi|86282939	RHE_CH03238	RkpK	UDP-glucose 6-dehydrogenase protein	COG1004	[M]	2	36	47668	5.23
gi|86283154	RHE_CH03461	Omp2	Outer membrane lipoprotein	COG2885	[M]	2	93	19216	9.55
gi|86281643	RHE_CH01920	Omp1	Outer membrane lipoprotein	COG4775	[M]	2	44	84586	4.86
gi|86282178	RHE_CH02464	DdlA	D-alanine-D-alanine ligase protein	COG1181	[M]	2	36	38188	5.69
gi|86280422	RHE_CH00669	FlaCch1	Flagellin C protein	COG1344	[N]	2	48	31060	4.62
gi|86280423	RHE_CH00670	FlaCch2	Flagellin C protein	COG1344	[N]	4	116	31081	4.50
gi|86284768	RHE_PE00392	FlaCe	Flagellin C protein	COG1344	[N]	5	133	31269	4.10
gi|86280424	RHE_CH00671	FlaCch3	Flagellin C protein	COG1344	[N]	2	42	31535	4.45
gi|86281571	RHE_CH01842	Tig	Trigger factor protein	COG0544	[O]	2	51	54412	4.83
gi|86281835	RHE_CH02114	PpiA	Peptidyl prolyl cis-trans isomerase A signal peptide protein	COG0652	[O]	2	36	20472	6.84
gi|86281328	RHE_CH01589	Ion	ATP-dependent protease LA protein	COG0466	[O]	2	35	88936	5.87
gi|86281836	RHE_CH02115	PpiB	Peptidyl prolyl cis-trans isomerase B signal peptide protein	COG0652	[O]	2	47	18636	5.63
gi|86280577	RHE_CH00829	GroES	10 kDa chaperonin, heat shock protein	COG0234	[O]	7	129	10555	5.43
gi|86280576	RHE_CH00828	GroEL	60 kDa chaperonin, heat shock protein	COG0459	[O]	9	211	57682	5.03
gi|86280981	RHE_CH01239	GroEL	60 kDa chaperonin, heat shock protein	COG0459	[O]	2	149	57656	5.17
gi|86279795	RHE_CH00025	TrxA1	Thioredoxin protein	COG0526	[O]	2	33	11498	4.54
gi|86283737	RHE_CH04056	SfuA	Iron(III) ABC transporter, substrate-binding protein	COG1840	[P]	2	63	36328	5.39
gi|86280945	RHE_CH01203	SodB	Superoxide dismutase protein	COG0605	[P]	2	51	22447	5.83
gi|86280265	RHE_CH00509	PstS	Phosphate ABC transporter, substrate-binding protein	COG0226	[P]	2	82	36243	5.12
gi|86280304	RHE_CH00549	Lhr	ATP-dependent RNA/DNA helicase protein	COG1201	[R]	3	37	93069	6.16
gi|86283975	RHE_PA00175	TrbE	Conjugal transfer protein E	COG3451	[U]	3	54	92303	5.75
PI: isoelectric point
	4	C	Energy production and conversion
	4	E	Amino acid transport and metabolism
	7	G	Carbohydrate transport and metabolism
	10	J	Translation, ribosomal structure and biogenesis
	1	K	Transcription
	5	M	Cell wall,membrane,envelope biogenesis
	4	N	Cell motility
	8	O	Posttranslational modification, protein turnover, chaperones
	3	P	Inorganic ion transport and metabolism
	1	R	General function prediction only
	1	U	Intracellular trafficking, secretion, and vesicular transport
